# Supplementary material for: The Cost-Effectiveness of Emergency Hormonal Contraception with Ulipristal Acetate versus Levonorgestrel for Minors in France
Source: PLoS One. 2015 Sep 30;10(9):e0138990. doi: 10.1371/journal.pone.0138990 (PMC4589416; doi:10.1371/journal.pone.0138990)
Supplement: S2 File — Guide de l’étude nationale de coûts à méthodologie commune–MCO [30]. (XLSX) [file pone.0138990.s002.xlsx]

## Sheet: FR
GHM V11	Libellé	Nombre (%) de séjours National 2010	Coût moyen du GHM	Borne basse de l'intervalle de confiance	Borne haute de l'intervalle de confiance
Miscarriage
Public Hospital
14C05J	Avortements avec aspiration ou curetage ou hystérotomie, en ambulatoire	22824	687.942	635.101	740.784
14C05Z	Avortements avec aspiration ou curetage ou hystérotomie	16215	1161.28	1091.56	1231.01
Weighted average cost of miscarriage in public hospital		39039 (64)	884.546	824.692	944.399
Private Clinic
14C05J	Avortements avec aspiration ou curetage ou hystérotomie, en ambulatoire	16670	374.903	307.49	442.315
14C05Z	Avortements avec aspiration ou curetage ou hystérotomie	5513	681.817	607.408	756.226
Weighted average cost of miscarriage in private clinic		22183 (36)	451.178	382.027	520.33
Total weighted average cost of miscarriage		61222	727.521	664.298	790.743
Termination
Public Hospital
14Z08Z	Interruptions volontaires de grossesse : séjours de moins de 3 jours	164178	515.55	441.029	590.07
Private Clinic
14Z08Z	Interruptions volontaires de grossesse : séjours de moins de 3 jours	31328	272.807	161.447	384.168
Total weighted average cost of miscarriage		195506	476.653	396.229	557.076
Delivery
Public Hospital
Caesarian
14C06A	Césariennes avec naissance d'un mort-né, sans complication significative	161	4246.47	NC	NC
14C06B	Césariennes avec naissance d'un mort-né, avec autres complications	157	5013.98	NC	NC
14C06C	Césariennes avec naissance d'un mort-né, avec complications majeures	150	6402.06	NC	NC
14C06D	Césariennes avec naissance d'un mort-né, avec complications sévères	41	20834.4	NC	NC
14C07A	Césariennes pour grossesse multiple, sans complication significative	2690	4443.66	4075.82	4811.5
14C07B	Césariennes pour grossesse multiple, avec autres complications	1736	5886.84	5431.46	6342.23
14C07C	Césariennes pour grossesse multiple, avec complications majeures	1910	6359.24	5754.52	6963.97
14C07D	Césariennes pour grossesse multiple, avec complications sévères	110	11268.8	NC	NC
14C08A	Césariennes pour grossesse unique, sans complication significative	92733	3988.07	3669.08	4307.05
14C08B	Césariennes pour grossesse unique, avec autres complications	9247	4965.83	4652.92	5278.74
14C08C	Césariennes pour grossesse unique, avec complications majeures	9090	5912.43	5563.35	6261.52
14C08D	Césariennes pour grossesse unique, avec complications sévères	761	9607.03	8611.9	10602.2
Weighted average cost of ceasarian delivery in public hospital		118786 (14)	4340.95	3992.48	4658.31
14Z10A	Accouchements par voie basse avec naissance d'un mort-né, sans complication significative	4581	2330.6	2045.8	2615.39
14Z10B	Accouchements voie basse avec naissance d'un mort-né, avec complications	512	5578.58	4445.31	6711.85
14Z10T	Accouchements par voie basse avec naissance d'un mort-né, très courte durée	1030	1681.08	1480.73	1881.43
14Z11A	Accouchements multiples par voie basse chez une primipare, sans complication significative	1690	4196.57	4016.05	4377.09
14Z11B	Accouchements multiples par voie basse chez une primipare, avec complications	549	5401.39	5085.15	5717.64
14Z12A	Accouchements multiples par voie basse chez une multipare, sans complication significative	2299	3399.07	3220.79	3577.35
14Z12B	Accouchements multiples par voie basse chez une multipare, avec complications	596	4470.96	4023.1	4918.83
14Z13A	Accouchements uniques par voie basse chez une primipare, sans complication significative	182953	2457.61	2340.72	2574.49
14Z13B	Accouchements uniques par voie basse chez une primipare, avec autres complications	13472	2906.44	2818.15	2994.73
14Z13C	Accouchements uniques par voie basse chez une primipare, avec complications majeures	4837	3582.37	3441.89	3722.84
14Z13D	Accouchements uniques par voie basse chez une primipare, avec complications sévères	1021	4777.61	4378.09	5177.13
14Z13T	Accouchements uniques par voie basse chez une primipare, très courte durée	1522	1681.93	1535.09	1828.77
14Z14A	Accouchements uniques par voie basse chez une multipare, sans complication significative	245502	2019	1931.7	2106.3
14Z14B	Accouchements uniques par voie basse chez une multipare, avec autres complications	11992	2500.72	2425.03	2576.41
14Z14C	Accouchements uniques par voie basse chez une multipare, avec complications majeures	4210	3230.79	3074.36	3387.22
14Z14D	Accouchements uniques par voie basse chez une multipare, avec complications sévères	794	4525.45	4026.99	5023.91
14Z14T	Accouchements uniques par voie basse chez une multipare, très courte durée	3836	1182.26	1056.54	1307.97
14C03A	Accouchements uniques par voie basse avec autres interventions, sans complication significative	283	5050.74	3385.62	6715.86
14C03B	Accouchements uniques par voie basse avec autres interventions, avec autres complications	92	6587.06	NC	NC
14C03C	Accouchements uniques par voie basse avec autres interventions, avec complications majeures	56	7699.3	NC	NC
14C03D	Accouchements uniques par voie basse avec autres interventions, avec complications sévères	35	13643.4	NC	NC
Weighted average cost of normal delivery in public hospital		481862 (58)	2282.15	2172.99	2386.75
Private Clinic
14C07A	Césariennes pour grossesse multiple, sans complication significative	937	3902.32	3073.65	4730.98
14C08A	Césariennes pour grossesse unique, sans complication significative	45260	3369.89	2652.69	4087.09
14C08B	Césariennes pour grossesse unique, avec autres complications	2589	3843.88	2725.54	4962.21
14C08C	Césariennes pour grossesse unique, avec complications majeures	1585	4347.55	3582.5	5112.6
Weighted average cost of ceasarian delivery in private clinic		50371 (6)	3434.92	2693.52	4176.32
14Z10A	Accouchements par voie basse avec naissance d'un mort-né, sans complication significative	766	1963.52	1435.44	2491.6
14Z12A	Accouchements multiples par voie basse chez une multipare, sans complication significative	526	3361.68	2788.91	3934.44
14Z13A	Accouchements uniques par voie basse chez une primipare, sans complication significative	73717	2224.23	1863.03	2585.43
14Z13B	Accouchements uniques par voie basse chez une primipare, avec autres complications	3343	2629.14	1932.74	3325.54
14Z13C	Accouchements uniques par voie basse chez une primipare, avec complications majeures	1090	3025.77	2379.64	3671.9
14Z14A	Accouchements uniques par voie basse chez une multipare, sans complication significative	93474	1953.85	1696.3	2211.41
14Z14B	Accouchements uniques par voie basse chez une multipare, avec autres complications	2941	2247.09	1803.31	2690.88
14Z14C	Accouchements uniques par voie basse chez une multipare, avec complications majeures	856	2726.52	2208.7	3244.34
14Z14T	Accouchements uniques par voie basse chez une multipare, très courte durée	768	1431.65	953.668	1909.64
Weighted average cost of normal delivery in private clinic		177481 (21)	2096	1777.34	2414.65
Total weighted average cost of delivery		828500	476.653	396.229	557.076

## Sheet: EN
DRG	Denomination	Number (%) of national hospital stays 2010	Average cost	Confidence Interval
				min	max
Miscarriage
Public Hospital
14C05J	Abortions with aspiration or curettage or hysterotomy, ambulatory	22824	687.942	635.101	740.784
14C05Z	Abortions with aspiration or curettage or hysterotomy	16215	1161.28	1091.56	1231.01
Weighted average cost of miscarriage in public hospital		39039 (64)	884.546	824.692	944.399
Private Clinic
14C05J	Abortions with aspiration or curettage or hysterotomy, ambulatory	16670	374.903	307.49	442.315
14C05Z	Abortions with aspiration or curettage or hysterotomy	5513	681.817	607.408	756.226
Weighted average cost of miscarriage in private clinic		22183 (36)	451.178	382.027	520.33
Total weighted average cost of miscarriage		61222	727.521	664.298	790.743
Termination
Public Hospital
14Z08Z	Voluntary termination of pregnancy : hospital stay below 3 days	164178	515.55	441.029	590.07
Private Clinic
14Z08Z	Voluntary termination of pregnancy : hospital stay below 3 days	31328	272.807	161.447	384.168
Total weighted average cost of miscarriage		195506	476.653	396.229	557.076
Delivery
Public Hospital
Caesarian
14C06A	Ceasarean with birth of a stillborn, without significant complications	161	4246.47	NC	NC
14C06B	Ceasarean with birth of a stillborn, with other complications	157	5013.98	NC	NC
14C06C	Ceasarean with birth of a stillborn, with major complications	150	6402.06	NC	NC
14C06D	Ceasarean with birth of a stillborn, with severe complications	41	20834.4	NC	NC
14C07A	Caesarean sections for multiple pregnancy without significant complications	2690	4443.66	4075.82	4811.5
14C07B	Caesarean sections for multiple pregnancy with other complications	1736	5886.84	5431.46	6342.23
14C07C	Caesarean sections for multiple pregnancy with major complications	1910	6359.24	5754.52	6963.97
14C07D	Caesarean sections for multiple pregnancy with severe complications	110	11268.8	NC	NC
14C08A	Caesarean section for singleton pregnancies, without significant complications	92733	3988.07	3669.08	4307.05
14C08B	Caesarean section for singleton pregnancies, with other complications	9247	4965.83	4652.92	5278.74
14C08C	Caesarean section for singleton pregnanciese, with major complications	9090	5912.43	5563.35	6261.52
14C08D	Caesarean section for singleton pregnancies, with severe complications	761	9607.03	8611.9	10602.2
Weighted average cost of ceasarian delivery in public hospital		118786 (14)	4340.95	3992.48	4658.31
14Z10A	Vaginal deliveries with birth of a stillborn, without significant complication	4581	2330.6	2045.8	2615.39
14Z10B	Vaginal deliveries with birth of a stillborn, with complication	512	5578.58	4445.31	6711.85
14Z10T	Vaginal deliveries with birth of a stillborn, very short duration	1030	1681.08	1480.73	1881.43
14Z11A	Multiple vaginal deliveries in a primipara, without significant complication	1690	4196.57	4016.05	4377.09
14Z11B	Multiple vaginal deliveries in a primipara, with complication	549	5401.39	5085.15	5717.64
14Z12A	Multiple vaginal deliveries in a multipara, without significant complication	2299	3399.07	3220.79	3577.35
14Z12B	Multiple vaginal deliveries in a multipara, with complication	596	4470.96	4023.1	4918.83
14Z13A	Single vaginal deliveries in a primipara, without significant complication	182953	2457.61	2340.72	2574.49
14Z13B	Single vaginal deliveries in a heifer, with other complications	13472	2906.44	2818.15	2994.73
14Z13C	Single vaginal deliveries in a primipara, with major complication	4837	3582.37	3441.89	3722.84
14Z13D	Single vaginal deliveries in a primipara, with severe complications	1021	4777.61	4378.09	5177.13
14Z13T	Single vaginal deliveries in a primipara, very short duration	1522	1681.93	1535.09	1828.77
14Z14A	Single vaginal deliveries in a multipara, without significant complication	245502	2019	1931.7	2106.3
14Z14B	Single vaginal deliveries in a multipara, with other complications	11992	2500.72	2425.03	2576.41
14Z14C	Single vaginal deliveries in a multipara, with major complications	4210	3230.79	3074.36	3387.22
14Z14D	Single vaginal deliveries in a multipara, with severe complications	794	4525.45	4026.99	5023.91
14Z14T	Single vaginal deliveries in a multipara, very short duration	3836	1182.26	1056.54	1307.97
14C03A	Single vaginal deliveries with other interventions, without significant complication	283	5050.74	3385.62	6715.86
14C03B	Single vaginal deliveries with other interventions, with other complications	92	6587.06	NC	NC
14C03C	Single vaginal deliveries with other interventions, with major complications	56	7699.3	NC	NC
14C03D	Single vaginal deliveries with other interventions, with severe complications	35	13643.4	NC	NC
Weighted average cost of normal delivery in public hospital		481862 (58)	2282.15	2172.99	2386.75
Private Clinic
14C07A	Caesarean section for multiple pregnancy without significant complications	937	3902.32	3073.65	4730.98
14C08A	Caesarean section for singleton pregnancies, without significant complications	45260	3369.89	2652.69	4087.09
14C08B	Caesarean section for singleton pregnancies, with other complications	2589	3843.88	2725.54	4962.21
14C08C	Caesarean section for singleton pregnanciese, with major complications	1585	4347.55	3582.5	5112.6
Weighted average cost of ceasarian delivery in private clinic		50371 (6)	3434.92	2693.52	4176.32
14Z10A	Vaginal deliveries with birth of a stillborn, without significant complication	766	1963.52	1435.44	2491.6
14Z12A	Multiple vaginal deliveries in a multipara, without significant complication	526	3361.68	2788.91	3934.44
14Z13A	Single vaginal deliveries in a primipara, without significant complication	73717	2224.23	1863.03	2585.43
14Z13B	Single vaginal deliveries in a heifer, with other complications	3343	2629.14	1932.74	3325.54
14Z13C	Single vaginal deliveries in a primipara, with major complication	1090	3025.77	2379.64	3671.9
14Z14A	Single vaginal deliveries in a multipara, without significant complication	93474	1953.85	1696.3	2211.41
14Z14B	Single vaginal deliveries in a multipara, with other complications	2941	2247.09	1803.31	2690.88
14Z14C	Single vaginal deliveries in a multipara, with major complications	856	2726.52	2208.7	3244.34
14Z14T	Single vaginal deliveries in a multipara, very short duration	768	1431.65	953.668	1909.64
Weighted average cost of normal delivery in private clinic		177481 (21)	2096	1777.34	2414.65
Total weighted average cost of delivery		828500	2607.54	2380.75	2827.21
